# Supplementary material for: Identification and evaluation of reference genes for quantitative real-time PCR analysis in Polygonum cuspidatum based on transcriptome data
Source: BMC Plant Biol. 2019 Nov 14;19:498. doi: 10.1186/s12870-019-2108-0 (PMC6854638; doi:10.1186/s12870-019-2108-0)
Supplement: Supplementary file 2 — Additional file 2: Raw CT values of the 12 candidate reference genes across all samples of Polygonum cuspidatum. [file 12870_2019_2108_MOESM2_ESM.xls]

## Sheet: Additional file 2
		Raw CT values of the 12 candidate reference genes across all samples of Polygonum cuspidatum.
			ACT	TUB	TUA	UBC	60SrRNA	NDUFA13	EF-1γ	GAPDH	UBQ	SKD1	YLS8	eIF6A
		ABA-12H-1	21.5485	24.8514	24.072	23.5348	23.0928	24.9819	24.1666	21.8754	26.0152	25.7244	25.0258	25.9557
		ABA-12H-2	21.5084	24.8209	24.2667	23.61	23.2877	24.7699	24.0902	21.9544	26.2354	25.7049	25.1346	25.976
		ABA-12H-3	21.5079	25.0102	24.3454	23.7421	23.22	24.8382	24.0942	21.9577	25.8708	25.5264	24.7866	26.0851
		ABA-24H-1	20.3923	24.4225	24.0176	23.7099	22.6753	24.4759	23.3162	20.9246	25.2681	25.0448	24.976	25.7195
		ABA-24H-2	20.4259	24.1657	24.4833	23.7351	22.8048	24.1123	23.1745	20.9688	25.1108	25.2232	24.5577	25.8903
		ABA-24H-3	20.3942	24.3686	24.4456	23.4566	22.6872	24.0195	23.4252	20.9441	25.2685	24.9906	24.8052	25.8757
		ABA-2H-1	20.7496	24.2062	25.089	23.1805	22.5524	24.7199	23.5362	21.6683	25.2238	24.792	24.8745	26.1458
		ABA-2H-2	20.6807	24.6739	25.0591	22.9149	22.8679	24.6057	23.6186	21.6189	24.882	25.198	24.892	26.1896
		ABA-2H-3	20.8268	24.9133	25.0795	22.9516	22.7755	24.5925	23.7837	21.4188	25.2414	25.1915	24.7466	26.2882
		ABA-4H-1	20.6318	24.7	23.5987	23.6498	22.74	24.4261	23.6237	21.2568	25.4521	25.5578	24.719	26.2398
		ABA-4H-2	20.5481	24.3103	23.6542	23.6665	22.7241	23.9788	24.0829	21.2064	25.8337	25.6286	24.5099	26.3303
		ABA-4H-3	20.4496	24.2174	23.3302	23.6039	22.9834	24.2764	23.9902	21.1178	25.4507	25.361	24.7378	25.9909
		ABA-8H-1	20.6051	23.9922	22.6986	23.0162	22.2438	23.7842	23.1367	20.7852	25.1998	25.26	24.6481	25.2963
		ABA-8H-2	20.7544	23.8878	22.7788	23.2341	22.0839	24.1143	23.3694	20.9132	25.5319	25.2061	24.2763	25.518
		ABA-8H-3	20.7074	23.6975	22.8612	23.0146	22.4058	23.7351	23.2802	20.8379	25.3956	25.16	24.6725	25.5545
		ABA-CK-1	20.44	24.6526	24.7815	23.1389	23.46	24.9845	24.4035	21.5833	26.1376	25.5175	25.1273	25.5777
		ABA-CK-2	20.483	24.3566	24.6528	23.2353	23.438	25.2444	24.1149	21.4037	25.8655	25.7906	24.9713	25.6246
		ABA-CK-3	20.4617	24.5508	24.7542	23.172	23.6133	25.2492	23.9901	21.3218	26.0554	25.8591	24.8397	25.4383
		ETH-12H-1	21.0556	25.3512	23.5401	23.433	22.1014	23.6217	23.2777	20.6285	25.8493	25.4655	23.7916	25.8006
		ETH-12H-2	21.0522	25.5539	23.9005	23.4008	22.374	24.0609	23.325	20.613	25.8268	25.0914	23.7679	25.4975
		ETH-12H-3	21.0539	25.4525	23.7203	23.4169	22.2377	23.8413	23.3014	20.6208	25.8381	25.2784	23.7797	25.649
		ETH-24H-1	20.2726	25.7032	24.2358	23.5629	22.4398	23.5141	23.2734	20.6033	25.6779	25.5225	24.032	26.039
		ETH-24H-2	20.1881	25.7116	24.0816	23.6416	22.5759	23.8896	23.1508	20.6943	25.7733	25.4164	24.1475	25.9861
		ETH-24H-3	20.2303	25.7074	24.1587	23.6022	22.5079	23.7018	23.2121	20.6488	25.7256	25.4694	24.0897	26.0125
		ETH-2H-1	20.858	24.696	23.7471	23.9795	22.3891	23.6486	23.8918	20.5422	25.1208	25.6229	24.0014	25.7836
		ETH-2H-2	20.7683	25.141	23.773	24.0692	22.6149	23.9927	23.7247	20.4873	25.1733	25.5934	23.9715	25.8864
		ETH-2H-3	20.8131	24.9185	23.76	24.0244	22.502	23.8207	23.8082	20.5147	25.147	25.6082	23.9865	25.835
		ETH-4H-1	21.0219	25.0146	23.4411	23.8365	22.8068	24.0089	23.4916	20.8172	25.1171	25.8849	24.4565	25.8099
		ETH-4H-2	20.9963	25.046	23.4236	23.8749	22.556	24.0447	23.4175	20.7986	25.3314	25.8467	24.284	25.621
		ETH-4H-3	21.0091	25.0303	23.4323	23.8557	22.6814	24.0268	23.4545	20.8079	25.2242	25.8658	24.3703	25.7154
		ETH-8H-1	21.1319	24.978	23.3917	23.0349	22.1626	23.8128	23.0861	20.3621	25.1936	25.5444	24.0451	25.5379
		ETH-8H-2	21.2213	24.968	23.8008	23.1141	22.2208	23.5199	23.1075	20.3997	24.9264	25.3488	24.2895	25.7428
		ETH-8H-3	21.1766	24.973	23.5962	23.0745	22.1917	23.6663	23.0968	20.3809	25.06	25.4466	24.1673	25.6403
		ETH-CK-1	20.9099	25.8176	24.9126	23.9819	23.7323	24.5972	24.5029	21.3798	25.5714	26.4344	25.0266	26.9194
		ETH-CK-2	20.8808	25.9552	25.0213	23.9716	23.98	24.3732	24.9386	21.2885	25.715	26.2238	25.2607	26.716
		ETH-CK-3	20.8953	25.8864	24.967	23.9768	23.8561	24.4852	24.7208	21.3342	25.6432	26.3291	25.1437	26.8177
		GA-12H-1	21.0851	24.636	24.0866	22.9326	21.9592	23.9414	22.553	19.844	24.133	24.8386	23.5051	24.7123
		GA-12H-2	21.2066	24.4348	25.0607	22.8588	21.9593	23.6603	22.9569	20.0659	24.3434	25.0903	23.8838	25.0391
		GA-12H-3	21.2524	24.0975	24.4165	23.0534	21.9745	23.4965	22.8447	20.1068	24.4702	25.1726	23.8156	24.8493
		GA-24H-1	20.2144	24.6553	24.9399	22.9436	22.4512	24.2332	23.9454	20.0897	24.6326	25.0379	23.4572	25.5408
		GA-24H-2	20.1972	24.6859	24.9981	22.8317	22.4391	23.4057	23.8852	19.8361	24.5877	24.9524	23.7861	25.1593
		GA-24H-3	20.204	24.3342	24.8727	23.141	22.6941	23.8554	23.8501	19.9664	24.7838	25.0987	23.7399	25.5665
		GA-2H-1	20.9758	24.4883	24.1706	24.489	23.4005	24.6118	24.241	20.8285	25.3222	25.931	24.9101	26.1264
		GA-2H-2	20.9554	24.4527	24.1974	24.5502	23.3555	24.8331	24.241	20.8294	25.1263	25.9816	25.0976	26.0579
		GA-2H-3	20.938	24.4848	24.324	24.4629	23.6098	24.8336	24.0919	20.8471	25.1831	25.9581	25.0184	26.1236
		GA-4H-1	20.551	23.7285	22.192	23.7618	22.5327	23.8301	22.8838	19.9987	25.1697	25.0276	24.4439	25.5003
		GA-4H-2	20.3772	23.9066	22.288	23.5988	22.4464	23.5335	22.8289	19.9631	24.8012	25.0229	24.2042	25.4827
		GA-4H-3	20.3764	24.0997	22.2971	23.7734	22.5712	23.8601	22.7269	19.9402	25.0463	25.1171	24.2119	25.5491
		GA-8H-1	21.8545	25.8986	24.802	24.225	23.2445	25.0413	24.0565	21.331	25.6131	26.278	25.1813	26.042
		GA-8H-2	21.8167	25.4384	25.0615	24.0098	23.3252	24.8818	24.1598	21.4831	25.9905	26.3963	25.4917	26.2421
		GA-8H-3	21.8378	25.9272	25.1212	23.9963	23.1483	24.857	24.0312	21.273	26.0504	26.44	25.717	26.4067
		GA-CK-1	21.3327	25.6748	26.2141	24.546	24.1623	25.31	25.3661	21.7646	26.5258	26.6772	25.2959	27.1101
		GA-CK-2	21.4122	25.8579	26.3631	24.7332	24.4599	25.2716	25.237	21.8344	26.7061	26.6395	25.1866	27.1591
		GA-CK-3	21.2575	25.5993	26.0105	24.453	24.8145	25.2924	25.2657	21.9569	26.5045	26.4017	25.1388	27.1816
		MJ-16H-1	21.2564	24.661	23.8429	22.9087	22.2289	23.9324	23.2535	21.4575	25.5556	24.9461	24.1634	25.0376
		MJ-16H-2	21.3725	24.3282	23.8442	23.0938	22.2052	23.8012	23.19	21.4336	24.8979	24.7512	24.1022	25.1277
		MJ-16H-3	21.4046	24.3499	23.8809	22.9238	22.2621	23.5812	23.157	21.3008	25.2205	24.8085	24.0469	25.0315
		MJ-2H-1	20.6927	25.0765	23.7438	23.3333	22.2307	24.167	23.7855	21.3201	25.7735	25.2326	24.35	25.7866
		MJ-2H-2	20.8268	25.1805	24.0456	22.9777	22.4021	23.8198	23.8398	21.4092	25.7744	25.291	24.1623	25.5461
		MJ-2H-3	20.7386	24.8639	23.9074	23.3554	22.478	23.9304	24.0107	21.2402	25.6051	25.594	24.1227	25.7172
		MJ-32H-1	21.5009	25.3299	24.9873	24.1052	23.1745	24.7185	24.1159	22.4523	26.294	25.4068	24.9203	26.1436
		MJ-32H-2	21.4914	25.362	25.0745	24.0348	23.2806	24.9442	24.1814	22.2816	26.6725	25.8296	25.1356	26.3017
		MJ-32H-3	21.5975	25.4136	25.3567	24.1058	23.3303	24.8123	24.3673	22.4289	26.2018	25.4529	24.8814	26.2559
		MJ-4H-1	20.4914	25.0681	23.0321	23.1476	21.9024	23.7594	22.9849	20.6491	25.243	24.6819	23.9135	25.0105
		MJ-4H-2	20.5375	24.933	23.1235	23.3242	22.0014	23.7124	23.1222	20.7962	25.0416	24.7768	23.7749	24.9763
		MJ-4H-3	20.4683	24.803	23.0983	23.0503	22.0454	23.5372	23.1002	20.6307	24.9717	24.7419	23.8913	25.0273
		MJ-8H-1	21.1046	25.4667	23.7338	23.5151	22.6161	24.23	23.478	21.3195	25.5673	25.1247	24.4926	25.6431
		MJ-8H-2	21.3126	25.4768	24.2494	23.6018	22.6459	24.0625	23.6276	21.4308	25.758	25.1953	24.4297	25.5375
		MJ-8H-3	21.226	25.7124	24.1939	23.4279	22.5599	24.3932	23.5811	21.2941	25.7275	25.4503	24.3568	25.8204
		MJ-CK-1	20.5633	25.3379	23.1733	23.3188	22.545	24.2107	23.9136	21.5353	26.2771	25.4826	24.0381	25.5379
		MJ-CK-2	20.5131	25.4478	23.4516	23.0527	22.2915	24.2778	23.7806	21.4884	26.1557	25.3921	23.9866	25.4986
		MJ-CK-3	20.509	25.4021	23.8073	23.0714	22.1786	24.043	23.7599	21.3243	26.0007	25.56	24.2332	25.3708
		SA-12H-1	21.1459	24.7866	24.9419	23.1816	21.7542	23.5117	22.7017	20.0103	24.7116	25.2939	23.3304	24.8825
		SA-12H-2	21.0929	25.028	25.2797	23.2191	21.8173	23.5951	22.7189	20.1225	24.7017	25.0461	23.8948	25.0081
		SA-12H-3	21.2207	24.8151	27.5825	23.3622	21.9733	23.947	22.8709	20.4062	24.7566	25.3737	23.9088	25.0384
		SA-24H-1	20.8843	25.639	25.3561	24.3133	23.7342	24.1924	23.8691	20.4826	25.6982	25.5536	24.9237	25.978
		SA-24H-2	21.0704	25.8747	25.5592	24.3736	23.6229	24.0757	23.7414	20.6844	25.5375	25.5226	24.7515	25.9467
		SA-24H-3	20.9745	25.9955	25.577	24.4019	23.416	24.3498	23.8489	20.6772	25.5345	25.7866	24.8832	26.0627
		SA-2H-1	20.7125	23.9904	23.9151	24.5965	23.137	24.047	23.7186	20.8536	24.6917	25.6695	24.5312	25.5625
		SA-2H-2	20.6184	24.119	24.2983	24.557	23.2069	23.8997	23.6896	20.8713	24.84	24.9917	24.8402	25.6896
		SA-2H-3	20.76	23.9807	24.3906	24.5451	23.5585	24.242	23.8943	21.0212	25.0726	25.3596	24.9815	25.8312
		SA-4H-1	20.7721	24.0905	23.4375	23.9629	22.3002	23.8693	23.1876	20.3951	24.5653	25.56	24.3876	25.1235
		SA-4H-2	20.5667	24.3011	23.1339	23.6481	22.3376	23.571	22.8667	20.2724	24.8093	24.9065	24.1207	25.0994
		SA-4H-3	20.6134	24.2882	23.4152	23.6104	22.1611	23.5091	22.948	20.4425	24.4977	25.3122	24.2478	24.981
		SA-8H-1	21.1366	24.3172	25.017	23.2933	22.0943	23.9086	22.6068	20.2364	24.8406	24.9993	23.9475	24.8133
		SA-8H-2	21.0301	24.4885	25.0654	23.164	22.3335	23.7683	22.456	20.2559	24.6594	25.0885	24.3029	24.9412
		SA-8H-3	21.165	24.4462	25.0151	23.1885	22.466	23.8089	22.8331	20.4605	24.8714	25.3035	24.3292	25.0396
		SA-CK-1	20.9838	25.6365	25.939	24.2485	24.0602	24.8518	25.0656	21.6003	25.5699	26.3414	25.1135	26.9905
		SA-CK-2	21.1532	25.8451	26.529	24.5536	24.322	25.0702	24.7664	21.732	26.0194	25.9979	25.226	26.9487
		SA-CK-3	21.0692	25.4749	26.408	24.4734	24.3785	24.3757	25.3191	21.6815	25.7311	25.872	25.1846	26.5887
		Salt-16H-1	21.9055	24.958	26.154	23.5154	23.31	24.9246	24.2069	21.4837	25.9849	27.4688	23.9611	25.4189
		Salt-16H-2	21.8124	24.9724	26.0788	23.6555	23.3771	24.9493	24.3033	21.4641	25.9728	27.6039	24.0496	25.4091
		Salt-16H-3	21.9299	24.9714	26.0394	23.6665	23.3044	24.8993	24.2976	21.5074	26.0163	27.4211	24.0539	25.5218
		Salt-24H-1	21.1804	24.6801	26.6229	22.7903	23.0133	24.8338	23.9825	21.1411	25.4517	27.4486	23.651	25.258
		Salt-24H-2	21.1571	24.7294	26.6395	22.9693	22.9522	24.8279	23.9632	21.1477	25.6587	27.4977	23.7361	25.2214
		Salt-24H-3	21.1857	24.7731	26.7438	22.9264	23.0212	24.7731	23.9751	21.1254	25.7819	27.5715	23.6854	25.1501
		Salt-2H-1	20.6284	24.8357	24.8938	23.2821	22.7169	24.4865	23.4829	20.9253	25.1587	27.5101	23.5606	25.8136
		Salt-2H-2	20.7862	24.7883	24.9302	23.4076	22.7607	24.5661	23.6036	20.9977	25.2619	27.2239	23.603	25.9387
		Salt-2H-3	20.6511	24.9835	24.9569	23.3653	22.8254	24.5932	23.6285	20.9904	25.2907	27.6288	23.542	25.9348
		Salt-4H-1	20.9764	25.0431	25.2341	23.9597	23.3507	24.8004	23.845	20.7903	25.3383	27.648	23.962	25.9778
		Salt-4H-2	20.9487	25.0774	25.2776	24.0473	23.2947	24.8246	23.9739	20.8636	25.3662	27.7965	23.8502	26.2375
		Salt-4H-3	20.9865	24.9913	25.167	23.8785	23.3196	24.6963	23.7685	20.7377	25.2367	27.7116	23.7469	26.0586
		Salt-8H-1	20.5168	24.1813	24.926	22.395	22.0132	23.69	22.7134	20.2158	24.8956	25.8547	22.6989	24.7566
		Salt-8H-2	20.6672	24.3022	25.0763	22.5938	22.1836	23.7602	22.8319	20.2754	24.9807	26.0023	22.7931	24.8487
		Salt-8H-3	20.5551	24.2286	25.0634	22.5786	22.1669	23.7898	22.8571	20.3184	24.9822	25.9667	22.8577	24.837
		Salt-CK-1	20.7243	25.2626	25.4349	23.2656	23.4897	25.2378	24.127	21.1476	26.1393	27.3856	24.0683	25.6335
		Salt-CK-2	20.5439	25.2209	25.2464	23.2083	23.4504	25.1054	24.0814	21.0888	26.1201	27.3036	23.9015	25.5225
		Salt-CK-3	20.6359	25.2387	25.3481	23.4046	23.4247	25.021	24.1004	21.054	26.1932	27.3422	23.9751	25.6764
		UV-16H-1	23.7041	26.9951	28.18	24.5745	24.4194	26.5062	25.0272	24.1854	26.1764	26.6433	25.984	26.781
		UV-16H-2	23.7598	26.8897	27.4289	24.687	24.6247	26.4759	25.1665	24.2283	26.122	26.6716	26.1283	26.8604
		UV-16H-3	23.7319	26.9424	27.8045	24.6308	24.522	26.4911	25.0968	24.2068	26.1492	26.6574	26.0561	26.8207
		UV-2H-1	23.4246	27.807	26.68	25.359	24.7127	26.6447	25.9641	24.1615	28.2716	27.9881	27.029	28.2693
		UV-2H-2	23.3914	27.778	26.4809	25.2807	24.8151	26.5935	25.9216	24.1005	28.2745	27.9297	27.0466	28.2613
		UV-2H-3	23.408	27.7925	26.5805	25.3199	24.7639	26.6191	25.9429	24.131	28.2731	27.9589	27.0378	28.2653
		UV-32H-1	24.6485	27.9317	29.4435	25.562	25.5626	28.1034	26.49	25.689	27.4972	27.3626	26.885	28.6413
		UV-32H-2	24.6022	28.2604	29.7256	25.6224	25.378	27.8473	26.1915	25.767	27.3828	27.3786	27.1963	28.5953
		UV-32H-3	24.6253	28.096	29.5846	25.5922	25.4703	27.9753	26.3408	25.728	27.44	27.3706	27.0406	28.6183
		UV-4H-1	23.9826	28.4221	27.2478	25.8576	25.1641	27.3412	26.143	24.7093	28.5944	28.4956	27.4201	28.3907
		UV-4H-2	23.9021	28.633	27.2387	25.9547	25.064	27.0862	25.9532	24.6361	28.3706	28.4516	27.237	28.7211
		UV-4H-3	23.9424	28.5275	27.2433	25.9061	25.1141	27.2137	26.0481	24.6727	28.4825	28.4736	27.3285	28.5559
		UV-8H-1	23.9794	27.955	27.6284	25.2801	25.3228	26.8033	25.8862	24.5075	27.3904	28.1872	26.4492	27.9669
		UV-8H-2	23.9456	28.1309	27.6777	25.5534	24.4939	26.8526	26.02	24.5758	27.3696	27.9404	26.6783	28.1708
		UV-8H-3	23.9625	28.043	27.6531	25.4168	24.9083	26.8279	25.9531	24.5416	27.38	28.0638	26.5638	28.0689
		UV-CK-1	21.1372	25.5628	24.6641	23.2099	23.5077	24.9895	23.8488	22.0012	26.2682	25.7275	25.1654	26.1587
		UV-CK-2	20.9382	25.4994	24.3597	23.0722	22.7967	24.6121	23.549	21.8477	25.8567	25.5571	24.8879	25.9354
		UV-CK-3	21.0377	25.5311	24.5119	23.1411	23.1522	24.8008	23.6989	21.9245	26.0624	25.6423	25.0266	26.0471
		Cold-16H-1	21.078	25.2344	25.3391	24.2427	23.8974	25.3947	24.3787	21.1674	25.6252	28.4467	23.9421	26.0329
		Cold-16H-2	20.9867	25.0714	25.371	24.3729	23.9339	24.9956	24.4783	21.2814	25.5542	28.5299	23.9508	26.1415
		Cold-16H-3	21.1075	25.3373	25.4304	24.3435	23.9634	25.138	24.471	21.2191	25.7022	28.5697	24.0651	26.1966
		Cold-24H-1	21.1435	24.299	24.9645	23.9443	23.7994	24.9168	24.1779	21.0847	25.0268	28.5198	23.9589	25.6257
		Cold-24H-2	21.1814	24.2942	24.9834	24.0973	23.9844	25.2179	24.2019	20.9805	24.9184	28.3727	24.0597	25.5579
		Cold-24H-3	21.2467	24.2723	25.0038	24.0106	23.8626	25.0221	24.2332	20.9776	24.9767	28.4556	24.0726	25.609
		Cold-2H-1	21.8352	26.19	26.3493	24.6748	24.6183	25.6441	25.4331	21.5957	26.1649	29.2683	24.4207	26.9301
		Cold-2H-2	21.7536	26.2659	26.4148	24.7572	24.6676	25.6164	26.1596	21.5727	26.2824	29.0921	24.5353	26.8684
		Cold-2H-3	21.8116	26.1983	26.3974	24.7214	24.6078	25.584	25.5587	21.5698	26.4133	29.232	24.4525	26.9299
		Cold-4H-1	22.0209	26.3022	26.4227	25.4059	24.9555	25.689	25.4333	21.8116	25.8555	29.4673	25.0199	27.0451
		Cold-4H-2	21.9321	26.1962	26.1398	25.1137	24.6763	25.6184	25.1351	21.7266	25.9237	29.0985	24.891	26.8057
		Cold-4H-3	21.9674	26.1502	26.1696	25.1991	24.815	25.5212	25.3586	21.7623	25.8929	29.391	24.9097	26.804
		Cold-8H-1	21.2069	25.265	25.4503	24.5911	24.0823	25.2434	24.6976	21.0922	25.4923	28.8482	25.889	26.5284
		Cold-8H-2	21.2059	25.3988	25.4655	24.6224	24.1612	25.0742	24.5684	21.0694	25.4413	28.9031	24.5207	26.6225
		Cold-8H-3	21.3494	25.4663	25.5834	24.7573	24.3116	25.2062	24.6541	21.2025	25.5009	28.9595	24.6217	26.5421
		Cold-CK-1	21.2909	25.1263	25.6863	23.9855	23.7697	24.7575	24.5854	20.7574	25.6095	28.38	23.9302	26.3179
		Cold-CK-2	21.2025	25.31	25.6189	24.0149	23.8548	24.7898	24.5746	20.8706	25.6954	28.4102	23.8747	26.2868
		Cold-CK-3	21.2328	25.1691	25.612	23.9369	23.7275	24.7385	24.4974	20.9091	25.4711	28.366	23.8191	26.2632
		Heat-16H-1	24.8614	27.3416	29.7359	28.3709	27.3128	29.1096	28.0899	24.8573	28.5296	33.2766	25.315	27.1566
		Heat-16H-2	25.0039	27.3775	29.8401	28.8383	27.5335	29.0961	28.1235	24.845	28.7724	33.2043	25.3948	27.2648
		Heat-16H-3	24.9071	27.3042	29.7039	28.3995	27.6558	28.9824	27.9522	24.8308	28.7122	33.0915	25.3184	27.0937
		Heat-24H-1	25.0722	27.0916	27.908	27.6259	26.1505	28.2805	27.339	24.7756	29.7699	33.4609	25.1661	28.3383
		Heat-24H-2	25.0874	27.1705	28.0195	27.86	26.1309	28.37	27.1848	24.7456	30.1334	33.3938	25.3732	28.2178
		Heat-24H-3	25.0467	27.0891	28.0476	27.6805	26.0608	28.2873	27.3279	24.7165	29.7369	33.1712	25.1452	28.2209
		Heat-2H-1	22.6801	27.5702	27.201	26.6554	25.7499	26.7989	26.2836	22.7341	28.0421	31.1457	26.371	28.8318
		Heat-2H-2	22.6967	27.3892	26.9908	26.562	25.5814	26.7651	26.2939	22.7772	27.7291	31.3791	26.047	28.7849
		Heat-2H-3	22.776	27.6076	27.2667	26.5737	25.5707	26.7089	26.2631	22.5937	27.787	30.8738	26.1015	28.8219
		Heat-4H-1	23.4552	27.9415	29.2093	27.367	26.7443	27.3917	26.9197	22.8792	28.7241	32.3787	26.5111	28.2584
		Heat-4H-2	23.5675	27.8227	29.2954	27.5013	26.5592	27.4062	26.8644	22.8862	28.7935	32.2852	26.3645	28.274
		Heat-4H-3	23.4441	27.8066	28.966	27.1705	26.4631	27.2226	26.8337	22.685	28.7378	32.0158	26.7434	28.1997
		Heat-8H-1	23.3745	27.6631	28.4156	27.5455	26.492	27.8184	26.9938	23.4495	28.5785	32.6187	26.9302	28.45
		Heat-8H-2	23.4831	27.7725	28.6714	27.479	26.4721	27.8144	26.7164	23.5755	28.5021	32.6849	26.3092	28.2973
		Heat-8H-3	23.4481	27.7033	28.5626	27.6917	26.4289	27.6951	26.8607	23.3668	28.4301	32.1485	26.263	27.9811
		Heat-CK-1	21.4133	25.3674	25.9419	24.1689	23.9595	25.1007	24.7949	21.0628	25.8208	28.5362	24.0316	26.5773
		Heat-CK-2	21.4137	25.4468	25.8861	24.1592	23.8829	25.2033	24.7496	21.0929	25.9426	28.5167	23.9757	26.4084
		Heat-CK-3	21.3698	25.3332	25.8702	24.2113	23.9636	25.0965	24.665	21.0486	25.8547	28.4643	23.9074	26.4523
		Drought-1d-1	22.0326	26.9506	26.3008	24.7472	24.6661	26.4289	25.5464	22.6593	27.0743	29.9111	25.3135	27.0249
		Drought-1d-2	22.1307	26.8334	26.3096	24.762	24.5645	26.365	25.5524	22.5591	27.0926	30.0902	25.3326	27.1052
		Drought-1d-3	22.0816	26.892	26.3052	24.7546	24.6153	26.397	25.5494	22.6092	27.0835	30.0007	25.3231	27.065
		Drought-2d-1	22.2267	26.9526	26.4948	24.5248	24.9709	26.432	25.9515	23.0195	27.0886	30.0922	25.705	27.019
		Drought-2d-2	22.2244	27.0316	26.4643	24.4159	25.045	26.3764	25.8715	22.8953	27.0804	30.0024	25.7334	27.2363
		Drought-2d-3	22.2255	26.9921	26.4796	24.4703	25.008	26.4042	25.9115	22.9574	27.0845	30.0473	25.7192	27.1276
		Drought-3d-1	22.1524	26.9911	26.4935	24.6171	25.0587	26.3384	25.6645	22.8577	27.1573	29.9791	25.6595	26.9186
		Drought-3d-2	22.1703	26.7522	26.3118	24.6072	24.897	26.4375	25.5734	22.6318	26.9726	29.8469	25.5679	26.7234
		Drought-3d-3	22.1614	26.8716	26.4026	24.6122	24.9779	26.388	25.6189	22.7447	27.065	29.913	25.6137	26.821
		Drought-4d-1	22.2561	27.3597	27.1531	24.565	25.1813	26.5117	25.9504	23.3205	27.3173	29.263	25.6718	27.0716
		Drought-4d-2	22.3093	27.4231	27.389	24.5962	25.1746	26.6223	25.9991	23.4726	27.3814	30.9403	25.701	27.2029
		Drought-4d-3	22.2827	27.3914	27.2711	24.5806	25.1779	26.567	25.9747	23.3966	27.3493	30.1017	25.6864	27.1373
		Drought-5d-1	21.7245	26.2149	25.9167	24.0104	23.9744	25.7953	24.6563	22.0536	26.8456	29.2755	24.7654	25.9582
		Drought-5d-2	21.7455	26.1918	25.8955	24.1548	23.9804	25.8907	24.7706	22.2122	26.7167	29.2701	25.0886	26.0457
		Drought-5d-3	21.735	26.2033	25.9061	24.0826	23.9774	25.843	24.7135	22.1329	26.7812	29.2728	24.927	26.002
		Drought-6d-1	21.147	25.7582	25.1647	23.2485	23.49	25.0966	24.7279	21.8047	25.7981	28.9845	24.003	25.6949
		Drought-6d-2	21.1646	25.674	24.9897	23.17	23.7226	25.0399	24.7055	21.824	25.733	28.8291	24.1153	25.7959
		Drought-6d-3	21.1558	25.7161	25.0772	23.2093	23.6063	25.0682	24.7167	21.8144	25.7655	28.9068	24.0592	25.7454
		Drought-7d-1	21.9034	26.7181	26.4146	24.4407	24.6713	26.0887	25.3356	22.2342	26.7268	29.0965	25.1053	26.7431
		Drought-7d-2	21.6835	26.3383	26.2239	24.3626	24.584	25.8953	25.1435	21.9569	26.5124	29.1073	25.2681	26.482
		Drought-7d-3	21.7935	26.5282	26.3192	24.4016	24.6276	25.992	25.2396	22.0955	26.6196	29.1019	25.1867	26.6126
		Water-1d-1	21.7262	26.3546	25.6289	24.3957	23.8583	25.831	25.0701	22.0025	26.2783	29.2091	24.846	26.2121
		Water-1d-2	21.7192	26.3946	25.6339	24.3867	23.8603	25.787	25.0591	22.0105	26.3743	29.2131	24.8598	26.2071
		Water-1d-3	21.7332	26.4346	25.6489	24.3787	23.8623	25.875	25.0481	21.9945	26.3803	29.2171	24.8748	26.2021
		Leaf-1	20.21	25.0317	23.4095	22.5148	22.0707	23.7807	23.1979	20.2996	24.8623	28.1082	22.503	25.0131
		Leaf-2	20.2014	24.9752	23.3495	22.5848	22.0713	23.7265	23.1611	20.4116	24.8084	27.8924	22.4368	24.7869
		Leaf-3	20.1587	24.9307	23.2567	22.5485	22.0319	23.7537	23.1772	20.4131	24.805	27.9149	22.5044	24.8104
		Root-1	23.5837	27.9345	26.4079	26.097	25.1234	26.7878	26.1549	22.9251	28.4189	32.2476	26.1806	28.2307
		Root-2	23.6365	27.9553	26.4036	26.2338	25.2203	26.7726	26.2359	23.0826	28.3586	32.2453	26.0774	28.4192
		Root-3	23.6035	28.0844	26.3077	26.2259	25.2069	26.7956	26.3005	23.031	28.4252	32.3562	26.0065	28.4113
		Stem-1	21.6631	25.9519	23.842	25.1404	23.7028	25.1255	24.4131	21.4323	25.9473	30.22	24.779	26.8971
		Stem-2	21.6871	25.9761	23.8811	25.1638	23.8284	25.2665	24.544	21.7116	26.2952	30.2169	24.9977	26.9819
		Stem-3	21.6973	26.1228	23.8803	25.3539	23.7866	25.2942	24.5106	21.792	26.1968	30.1199	24.9903	27.082
